# Supplementary material for: Changes in the transformative potential of action proposals in Finnish Red Lists from 1986 to 2019
Source: Conserv Biol. 2026 May 6;40(4):e70312. doi: 10.1111/cobi.70312 (PMC13392750; doi:10.1111/cobi.70312)
Supplement: Supplementary file 5 — Supporting information [file COBI-40-e70312-s003.xlsx]

## Sheet: Co-occurrences
Co-occurrence of action categories in the Finnish Red Lists. This sheet contains a cross-tabulation of all actions against each other. The first table contains the co-occurrences of all actions (colums) against action 1.1.; hence, the column with action 1.1. contains the total numbers of action 1.1. over the years, and these are highlighed in yellow for each action-table. These tables contain the…
1.1.	01.1_Site/Area_Stewardship	01.2_Ecosystem_&_Natural_Process_(Re)Creation	02.1_Species_Stewardship	02.2_Species_Re-Introduction_&_Translocation	02.3_Ex-Situ_Conservation	03.1_Outreach_&_Communications	04.1_Detection_&_Arrest	04.2_Criminal_Prosecution_&_Conviction	04.3_Non-Criminal_Legal_Action	05.1_Linked_Enterprises_&_Alternative_Livelihoods	05.2_Better_Products_&_Management_Practices	05.3_Market-Based_Incentives	05.4_Direct_Economic_Incentives	05.5_Non-Monetary_Values	06.1_Protected_Area_Designation_&/or_Acquisition	06.3_Land/Water_Use_Zoning_&_Designation	06.4_Conservation_Planning	07.1_Laws_Regulations_&_Codes	07.2_Policies_&_Guidelines	08.1_Basic_Research_&_Status_Monitoring	08.2_Evaluation_Effectiveness_Measures_&_Learning	09.1_Formal_Education	09.2_Training_&_Individual_Capacity_Development	10.1_Internal_Organizational_Management_&_Administration	10.2_External_Organizational_Development_&_Support	10.3_Alliance_&_Partnership_Development	10.4_Financing_Conservation
1986	164	7	31	0	0	1	0	0	0	0	0	0	1	0	77	7	27	7	6	8	4	0	1	0	0	1	1
1991	14	2	1	1	0	0	1	0	0	0	0	0	0	0	2	4	0	2	2	7	0	0	1	2	0	2	3
2000	16	6	2	0	0	0	0	0	0	0	0	0	1	0	3	2	2	1	3	2	0	0	0	1	0	2	3
2008	12	9	0	0	0	6	0	0	0	0	2	0	5	0	0	0	1	1	3	1	1	0	3	3	0	4	1
2010	20	11	0	0	0	1	1	0	0	0	0	0	0	0	7	4	3	0	3	2	1	0	0	2	0	2	2
2018	16	11	0	0	0	1	1	0	0	0	0	1	3	0	1	0	3	1	4	3	3	0	1	3	0	3	1
2019	70	61	7	2	0	14	0	0	0	3	6	0	11	0	13	2	21	2	17	8	4	0	8	10	1	14	7
1.2.
1986	7	22	3	2	0	1	0	0	0	0	0	0	3	0	9	1	0	2	2	1	0	0	1	0	0	1	1
1991	2	3	0	0	0	0	0	0	0	0	0	0	0	0	2	0	0	0	0	0	0	0	0	0	0	0	0
2000	6	13	2	0	0	0	0	0	0	0	0	0	1	0	4	0	1	0	1	2	0	0	0	1	0	1	3
2008	9	40	0	0	0	5	0	0	0	0	4	0	6	0	7	1	8	2	7	5	4	0	3	3	0	5	1
2010	11	14	0	0	0	1	0	0	0	0	0	0	1	0	4	3	0	0	2	2	1	0	0	0	0	1	1
2018	11	53	0	0	0	3	0	0	0	0	4	1	8	0	7	5	12	4	9	8	8	0	3	2	1	3	3
2019	61	78	8	2	0	15	0	0	0	3	4	0	13	0	16	2	26	3	17	8	4	0	10	9	1	13	10
2.1
1986	31	3	116	1	2	1	6	0	0	0	0	0	0	0	35	9	16	7	3	10	4	0	4	2	1	1	2
1991	1	0	2	1	0	0	0	0	0	0	0	0	0	0	0	0	1	0	0	0	0	0	0	0	0	0	0
2000	2	2	2	0	0	0	0	0	0	0	0	0	0	0	1	0	0	0	0	0	0	0	0	0	0	1	2
2019	7	8	8	0	0	1	0	0	0	0	0	0	0	0	2	0	4	2	2	0	0	0	0	1	0	4	0
2.2
1986	0	2	1	29	12	0	0	0	0	0	0	0	0	0	0	0	0	0	0	5	2	0	0	0	0	0	0
1991	1	0	1	1	0	0	0	0	0	0	0	0	0	0	0	0	0	0	0	0	0	0	0	0	0	0	0
2010	0	0	0	1	1	0	0	0	0	0	0	0	0	0	0	0	0	0	0	0	0	0	0	0	0	0	0
2019	2	2	0	6	1	0	0	0	0	0	1	2	0	0	0	0	1	1	1	0	0	0	0	0	0	1	1
2.3
1986	0	0	2	12	31	0	0	0	0	0	0	0	0	0	0	0	1	0	0	7	3	0	0	0	0	0	0
1991	0	0	0	0	1	0	0	0	0	0	0	0	0	0	0	0	0	0	0	0	0	0	0	0	0	0	0
2010	0	0	0	1	1	0	0	0	0	0	0	0	0	0	0	0	0	0	0	0	0	0	0	0	0	0	0
2019	0	0	0	1	2	0	0	0	0	0	0	0	0	0	0	0	1	0	0	0	0	0	0	0	0	0	0
3.1.
1986	1	1	1	0	0	9	0	0	0	0	0	0	0	0	0	0	0	0	0	2	0	0	1	0	1	1	4
1991	0	0	0	0	0	7	0	0	0	0	0	0	0	0	0	0	0	1	1	3	0	0	3	0	0	1	2
2000	0	0	0	0	0	4	0	0	0	0	0	0	0	0	0	0	0	0	0	4	0	0	0	0	0	0	0
2008	6	5	0	0	0	8	0	0	0	0	1	0	3	0	1	0	1	0	3	1	0	0	4	4	0	3	1
2010	1	1	0	0	0	4	0	0	0	0	0	0	0	0	1	1	0	0	1	3	0	0	0	0	0	1	2
2018	1	3	0	0	0	13	1	0	0	1	1	0	4	0	2	1	1	0	1	2	0	0	3	4	1	2	1
2019	14	15	1	0	0	41	0	0	0	2	6	1	8	1	1	4	2	0	9	6	0	0	18	7	2	9	7
4.1
1986	0	0	6	0	0	0	9	0	0	0	0	0	0	0	1	0	0	1	1	0	0	0	0	0	0	0	0
1991	1	0	0	0	0	0	1	0	0	0	0	0	0	0	0	1	0	0	0	1	0	0	0	0	0	0	0
2008	0	0	0	0	0	0	3	0	0	0	0	0	0	0	0	0	0	1	2	0	0	0	0	1	0	1	0
2010	1	0	0	0	0	0	1	0	0	0	0	0	0	0	0	0	0	0	0	0	0	0	0	0	0	0	0
2018	1	0	0	0	0	1	2	0	0	0	0	0	1	0	0	0	0	0	1	0	0	0	0	1	0	0	0
2019	0	0	0	0	0	0	1	0	1	0	0	0	0	0	0	1	0	0	1	0	0	0	0	0	0	0	0
4.2
1986	0	0	0	0	0	0	0	10	0	0	0	0	0	0	0	0	0	10	0	0	0	0	0	0	0	0	0
4.3.
1986	0	0	0	0	0	0	0	0	1	0	0	0	0	0	0	0	0	1	0	0	0	0	0	0	0	0	0
2018	0	0	0	0	0	0	0	0	2	0	0	0	0	0	0	0	0	0	1	0	0	0	0	0	0	0	0
2019	0	0	0	0	0	0	1	0	1	0	0	0	0	0	0	1	0	0	1	0	0	0	0	0	0	0	0
5.1.
2008	0	0	0	0	0	0	0	0	0	3	0	0	2	0	0	0	0	0	0	1	0	0	1	0	1	0	0
2018	0	0	0	0	0	1	0	0	0	4	1	0	1	0	0	0	0	0	1	0	0	0	1	0	0	0	0
2019	3	3	0	0	0	2	0	0	0	5	2	0	0	0	0	0	0	0	3	1	0	0	0	1	0	2	1
5.2.
1986	0	0	0	0	0	0	0	0	0	0	1	0	0	0	0	0	0	0	0	0	0	0	0	0	0	0	0
2008	2	4	0	0	0	1	0	0	0	0	7	0	2	0	0	1	0	0	3	2	1	0	0	1	0	1	1
2018	0	4	0	0	0	1	0	0	0	1	13	0	1	0	0	2	1	1	6	1	0	0	3	2	0	0	0
2019	6	4	0	1	0	6	0	0	0	2	13	1	1	0	0	2	1	1	8	2	0	0	2	2	0	0	1
5.3.
2018	1	1	0	0	0	0	0	0	0	0	0	2	0	0	1	0	1	0	1	0	1	0	0	0	0	0	0
2019	0	0	0	2	0	1	0	0	0	0	1	5	1	0	0	0	0	2	1	1	1	0	0	0	0	2	0
5.4.
1986	1	3	0	0	0	0	0	0	0	0	0	0	4	0	0	0	0	2	1	0	0	0	0	0	0	0	0
1991	0	0	0	0	0	0	0	0	0	0	0	0	1	0	1	0	0	1	0	0	0	0	0	0	0	0	0
2000	1	1	0	0	0	0	0	0	0	0	0	0	1	0	1	0	0	0	0	0	0	0	0	0	0	0	1
2008	5	6	0	0	0	3	0	0	0	2	2	0	13	0	0	0	0	4	5	1	1	0	2	1	1	1	1
2010	0	1	0	0	0	0	0	0	0	0	0	0	1	0	0	0	0	0	0	0	0	0	0	0	0	0	0
2018	3	8	0	0	0	4	1	0	0	1	1	0	21	0	4	1	3	3	6	3	1	0	2	1	2	1	6
2019	11	13	0	0	0	8	0	0	0	0	1	1	32	0	8	2	8	3	5	1	1	0	3	4	0	2	7
5.5.
2019	0	0	0	0	0	1	0	0	0	0	0	0	0	1	0	0	0	0	0	0	0	0	0	0	0	0	0
6.1.
1986	77	9	35	0	0	0	1	0	0	0	0	0	0	0	274	3	12	6	1	5	0	0	0	0	0	0	1
1991	2	2	0	0	0	0	0	0	0	0	0	0	1	0	11	0	3	1	0	1	0	0	0	0	0	0	0
2000	3	4	1	0	0	0	0	0	0	0	0	0	1	0	17	0	6	2	1	0	0	0	0	0	0	1	2
2008	0	7	0	0	0	1	0	0	0	0	0	0	0	0	12	0	3	0	0	3	0	0	0	1	0	0	0
2010	7	4	0	0	0	1	0	0	0	0	0	0	0	0	11	3	1	0	1	2	0	0	0	1	0	1	1
2018	1	7	0	0	0	2	0	0	0	0	0	1	4	0	19	3	8	1	2	3	1	0	0	0	0	0	3
2019	13	16	2	0	0	1	0	0	0	0	0	0	8	0	33	2	16	3	5	3	0	0	1	1	0	3	5
6.3.
1986	7	1	9	0	0	0	0	0	0	0	0	0	0	0	3	21	2	4	1	2	0	0	1	0	0	0	0
1991	4	0	0	0	0	0	1	0	0	0	0	0	0	0	0	8	0	4	4	2	0	0	1	0	0	0	0
2000	2	0	0	0	0	0	0	0	0	0	0	0	0	0	0	2	0	0	0	0	0	0	0	0	0	0	0
2008	0	1	0	0	0	0	0	0	0	0	1	0	0	0	0	14	0	3	6	0	0	0	0	0	0	0	0
2010	4	3	0	0	0	1	0	0	0	0	0	0	0	0	3	8	0	0	4	3	0	0	0	1	0	1	2
2018	0	5	0	0	0	1	0	0	0	0	2	0	1	0	3	26	8	2	10	2	0	0	1	1	0	0	0
2019	2	2	0	0	0	4	1	0	1	0	2	0	2	0	2	14	4	1	6	2	0	0	3	2	1	4	0
6.4.
1986	27	0	16	0	1	0	0	0	0	0	0	0	0	0	12	2	47	0	0	4	0	0	1	0	0	1	0
1991	0	0	1	0	0	0	0	0	0	0	0	0	0	0	3	0	11	0	0	1	0	0	0	1	0	0	1
2000	2	1	0	0	0	0	0	0	0	0	0	0	0	0	6	0	13	0	1	1	0	0	0	0	0	1	1
2008	1	8	0	0	0	1	0	0	0	0	0	0	0	0	3	0	11	0	0	2	1	0	1	0	0	0	0
2010	3	0	0	0	0	0	0	0	0	0	0	0	0	0	1	0	9	0	1	2	0	0	0	2	0	1	2
2018	3	12	0	0	0	1	0	0	0	0	1	1	3	0	8	8	22	0	3	5	1	0	3	0	0	0	1
2019	21	26	4	1	1	2	0	0	0	0	1	0	8	0	16	4	39	0	4	5	2	0	2	2	0	7	4
7.1.
1986	7	2	7	0	0	0	1	10	1	0	0	0	2	0	6	4	0	83	17	0	0	0	0	0	0	0	0
1991	2	0	0	0	0	1	0	0	0	0	0	0	1	0	1	4	0	12	4	1	0	0	1	0	0	0	0
2000	1	0	0	0	0	0	0	0	0	0	0	0	0	0	2	0	0	6	2	1	0	0	0	1	0	1	0
2008	1	2	0	0	0	0	1	0	0	0	0	0	4	0	0	3	0	11	9	0	0	0	0	0	0	0	0
2018	1	4	0	0	0	0	0	0	0	0	1	0	3	0	1	2	0	14	7	0	2	0	0	0	0	0	0
2019	2	3	2	1	0	0	0	0	0	0	1	2	3	0	3	1	0	13	5	1	0	0	1	2	1	1	1
7.2.
1986	6	2	3	0	0	0	1	0	0	0	0	0	1	0	1	1	0	17	46	0	0	0	0	0	0	0	0
1991	2	0	0	0	0	1	0	0	0	0	0	0	0	0	0	4	0	4	8	1	0	0	1	0	0	0	0
2000	3	1	0	0	0	0	0	0	0	0	0	0	0	0	1	0	1	2	7	0	0	0	0	0	0	1	0
2008	3	7	0	0	0	3	2	0	0	0	3	0	5	0	0	6	0	9	27	2	0	0	4	4	0	4	0
2010	3	2	0	0	0	1	0	0	0	0	0	0	0	0	1	4	1	0	6	2	0	0	0	2	0	1	2
2018	4	9	0	0	0	1	1	0	1	1	6	1	6	0	2	10	3	7	35	3	2	0	2	3	0	2	0
2019	17	17	2	1	0	9	1	0	1	3	8	1	5	0	5	6	4	5	45	7	0	1	6	9	1	6	2
8.1.
1986	8	1	10	5	7	2	0	0	0	0	0	0	0	0	5	2	4	0	0	282	6	0	1	7	0	2	11
1991	7	0	0	0	0	3	1	0	0	0	0	0	0	0	1	2	1	1	1	37	0	0	1	6	0	4	9
2000	2	2	0	0	0	4	0	0	0	0	0	0	0	0	0	0	1	1	0	31	0	0	1	2	1	3	7
2008	1	5	0	0	0	1	0	0	0	1	2	0	1	0	3	0	2	0	2	35	4	0	1	4	0	6	0
2010	2	2	0	0	0	3	0	0	0	0	0	0	0	0	2	3	2	0	2	36	1	0	1	6	0	4	4
2018	3	8	0	0	0	2	0	0	0	0	1	0	3	0	3	2	5	0	3	44	3	0	2	5	0	4	2
2019	8	8	0	0	0	6	0	0	0	1	2	1	1	0	3	2	5	1	7	63	4	1	4	15	1	10	13
8.2.
1986	4	0	4	2	3	0	0	0	0	0	0	0	0	0	0	0	0	0	0	6	12	0	0	0	0	0	0
1991	0	0	0	0	0	0	0	0	0	0	0	0	0	0	0	0	0	0	0	0	1	0	0	0	0	0	0
2000	0	0	0	0	0	0	0	0	0	0	0	0	0	0	0	0	0	0	0	0	1	0	0	0	0	0	1
2008	1	4	0	0	0	0	0	0	0	0	1	0	1	0	0	0	1	0	0	4	5	0	0	0	0	0	0
2010	1	1	0	0	0	0	0	0	0	0	0	0	0	0	0	0	0	0	0	1	2	0	0	0	0	0	0
2018	3	8	0	0	0	0	0	0	0	0	0	1	1	0	1	0	1	2	2	3	13	0	0	1	0	1	2
2019	4	4	0	0	0	0	0	0	0	0	0	1	1	0	0	0	2	0	0	4	7	0	0	1	0	1	0
9.1.
1986	0	0	0	0	0	0	0	0	0	0	0	0	0	0	0	0	0	0	0	0	0	1	0	0	0	0	0
1991	0	0	0	0	0	0	0	0	0	0	0	0	0	0	0	0	0	0	0	0	0	1	0	0	0	0	0
2008	0	0	0	0	0	0	0	0	0	0	0	0	0	0	0	0	0	0	0	0	0	2	0	0	0	0	0
2018	0	0	0	0	0	0	0	0	0	0	0	0	0	0	0	0	0	0	0	0	0	2	0	0	0	0	0
2019	0	0	0	0	0	0	0	0	0	0	0	0	0	0	0	0	0	0	1	1	0	1	1	0	0	0	0
9.2.
1986	1	1	4	0	0	1	0	0	0	0	0	0	0	0	0	1	1	0	0	1	0	0	5	0	1	1	1
1991	1	0	0	0	0	3	0	0	0	0	0	0	0	0	0	1	0	1	1	1	0	0	5	1	0	1	0
2000	0	0	0	0	0	0	0	0	0	0	0	0	0	0	0	0	0	0	0	1	0	0	1	0	0	0	1
2008	3	3	0	0	0	4	0	0	0	1	0	0	2	0	0	0	1	0	4	1	0	0	7	4	1	2	0
2010	0	0	0	0	0	0	0	0	0	0	0	0	0	0	0	0	0	0	0	1	0	0	1	1	0	0	1
2018	1	3	0	0	0	3	0	0	0	1	3	0	2	0	0	1	3	0	2	2	0	0	9	4	0	1	0
2019	8	10	0	0	0	18	0	0	0	0	2	0	3	0	1	3	2	1	6	4	0	1	27	4	2	5	5
10.1.
1986	0	0	2	0	0	0	0	0	0	0	0	0	0	0	0	0	0	0	0	7	0	0	0	9	0	0	2
1991	2	0	0	0	0	0	0	0	0	0	0	0	0	0	0	0	1	0	0	6	0	0	1	10	0	2	4
2000	1	1	0	0	0	0	0	0	0	0	0	0	0	0	0	0	0	1	0	2	0	0	0	4	0	2	1
2008	3	3	0	0	0	4	1	0	0	0	1	0	1	0	1	0	0	0	4	4	0	0	4	9	0	6	1
2010	2	0	0	0	0	0	0	0	0	0	0	0	0	0	1	1	2	0	2	6	0	0	1	10	0	4	2
2018	3	2	0	0	0	4	1	0	0	0	2	0	1	0	0	1	0	0	3	5	1	0	4	14	0	6	0
2019	10	9	1	0	0	7	0	0	0	1	2	0	4	0	1	2	2	2	9	15	1	0	4	37	2	11	13
10.2.
1986	0	0	1	0	0	1	0	0	0	0	0	0	0	0	0	0	0	0	0	0	0	0	1	0	2	0	1
2000	0	0	0	0	0	0	0	0	0	0	0	0	0	0	0	0	0	0	0	1	0	0	0	0	1	0	0
2008	0	0	0	0	0	0	0	0	0	1	0	0	1	0	0	0	0	0	0	0	0	0	1	0	1	0	0
2018	0	1	0	0	0	1	0	0	0	0	0	0	2	0	0	0	0	0	0	0	0	0	0	0	2	0	0
2019	1	1	0	0	0	2	0	0	0	0	0	0	0	0	0	1	0	1	1	1	0	0	2	2	5	0	1
10.3.
1986	1	1	1	0	0	1	0	0	0	0	0	0	0	0	0	0	1	0	0	2	0	0	1	0	0	3	1
1991	2	0	0	0	0	1	0	0	0	0	0	0	0	0	0	0	0	0	0	4	0	0	1	2	0	6	2
2000	2	1	1	0	0	0	0	0	0	0	0	0	0	0	1	0	1	1	1	3	0	0	0	2	0	6	2
2008	4	5	0	0	0	3	1	0	0	0	1	0	1	0	0	0	0	0	4	6	0	0	2	6	0	14	1
2010	2	1	0	0	0	1	0	0	0	0	0	0	0	0	1	1	1	0	1	4	0	0	0	4	0	7	1
2018	3	3	0	0	0	2	0	0	0	0	0	0	1	0	0	0	0	0	2	4	1	0	1	6	0	11	1
2019	14	13	4	1	0	9	0	0	0	2	0	2	2	0	3	4	7	1	6	10	1	0	5	11	0	38	5
10.4.
1986	1	1	2	0	0	4	0	0	0	0	0	0	0	0	1	0	0	0	0	11	0	0	1	2	1	1	17
1991	3	0	0	0	0	2	0	0	0	0	0	0	0	0	0	0	1	0	0	9	0	0	0	4	0	2	13
2000	3	3	2	0	0	0	0	0	0	0	0	0	1	0	2	0	1	0	0	7	1	0	1	1	0	2	12
2008	1	1	0	0	0	1	0	0	0	0	1	0	1	0	0	0	0	0	0	0	0	0	0	1	0	1	1
2010	2	1	0	0	0	2	0	0	0	0	0	0	0	0	1	2	2	0	2	4	0	0	1	2	0	1	7
2018	1	3	0	0	0	1	0	0	0	0	0	0	6	0	3	0	1	0	0	2	2	0	0	0	0	1	10
2019	7	10	0	1	0	7	0	0	0	1	1	0	7	0	5	0	4	1	2	13	0	0	5	13	1	5	39

## Sheet: Co-occurrences as percentages
This sheet contains a cross-tabulation of all actions against each other as percentages. The first table contains the co-occurrences of all actions (colums) against action 1.1.; hence, the column with action 1.1. contains the total numbers of action 1.1. over the years, and these are highlighed in yellow for each action-table. These tables contain percentages (e.g. 4.3% of action 1.2. codings in …
01.1_Site/Area_Stewardship	01.2_Ecosystem_&_Natural_Process_(Re)Creation	02.1_Species_Stewardship	02.2_Species_Re-Introduction_&_Translocation	02.3_Ex-Situ_Conservation	03.1_Outreach_&_Communications	04.1_Detection_&_Arrest	04.2_Criminal_Prosecution_&_Conviction	04.3_Non-Criminal_Legal_Action	05.1_Linked_Enterprises_&_Alternative_Livelihoods	05.2_Better_Products_&_Management_Practices	05.3_Market-Based_Incentives	05.4_Direct_Economic_Incentives	05.5_Non-Monetary_Values	06.1_Protected_Area_Designation_&/or_Acquisition	06.3_Land/Water_Use_Zoning_&_Designation	06.4_Conservation_Planning	07.1_Laws_Regulations_&_Codes	07.2_Policies_&_Guidelines	08.1_Basic_Research_&_Status_Monitoring	08.2_Evaluation_Effectiveness_Measures_&_Learning	09.1_Formal_Education	09.2_Training_&_Individual_Capacity_Development	10.1_Internal_Organizational_Management_&_Administration	10.2_External_Organizational_Development_&_Support	10.3_Alliance_&_Partnership_Development	10.4_Financing_Conservation
100	4.3	19	0	0	0.6	0	0	0	0	0	0	0.6	0	47	4.3	16	4.3	3.7	4.9	2.4	0	0.6	0	0	0.6	0.6
100	14	7.1	7.1	0	0	7.1	0	0	0	0	0	0	0	14	29	0	14	14	50	0	0	7.1	14	0	14	21
100	38	13	0	0	0	0	0	0	0	0	0	6.3	0	19	13	13	6.3	19	13	0	0	0	6.3	0	13	19
100	75	0	0	0	50	0	0	0	0	17	0	42	0	0	0	8.3	8.3	25	8.3	8.3	0	25	25	0	33	8.3
100	55	0	0	0	5	5	0	0	0	0	0	0	0	35	20	15	0	15	10	5	0	0	10	0	10	10
100	69	0	0	0	6.3	6.3	0	0	0	0	6.3	19	0	6.3	0	19	6.3	25	19	19	0	6.3	19	0	19	6.3
100	87	10	2.9	0	20	0	0	0	4.3	8.6	0	16	0	19	2.9	30	2.9	24	11	5.7	0	11	14	1.4	20	10
31.818	100	14	9.1	0	4.5	0	0	0	0	0	0	14	0	41	4.5	0	9.1	9.1	4.5	0	0	4.5	0	0	4.5	4.5
66.667	100	0	0	0	0	0	0	0	0	0	0	0	0	67	0	0	0	0	0	0	0	0	0	0	0	0
46.154	100	15	0	0	0	0	0	0	0	0	0	7.7	0	31	0	7.7	0	7.7	15	0	0	0	7.7	0	7.7	23
22.5	100	0	0	0	13	0	0	0	0	10	0	15	0	18	2.5	20	5	18	13	10	0	7.5	7.5	0	13	2.5
78.571	100	0	0	0	7.1	0	0	0	0	0	0	7.1	0	29	21	0	0	14	14	7.1	0	0	0	0	7.1	7.1
20.755	100	0	0	0	5.7	0	0	0	0	7.5	1.9	15	0	13	9.4	23	7.5	17	15	15	0	5.7	3.8	1.9	5.7	5.7
78.205	100	10	2.6	0	19	0	0	0	3.8	5.1	0	17	0	21	2.6	33	3.8	22	10	5.1	0	13	12	1.3	17	13
26.724	2.6	100	0.9	1.7	0.9	5.2	0	0	0	0	0	0	0	30	7.8	14	6	2.6	8.6	3.4	0	3.4	1.7	0.9	0.9	1.7
50	0	100	50	0	0	0	0	0	0	0	0	0	0	0	0	50	0	0	0	0	0	0	0	0	0	0
100	100	100	0	0	0	0	0	0	0	0	0	0	0	50	0	0	0	0	0	0	0	0	0	0	50	100
87.5	100	100	0	0	13	0	0	0	0	0	0	0	0	25	0	50	25	25	0	0	0	0	13	0	50	0
0	6.9	3.4	100	41	0	0	0	0	0	0	0	0	0	0	0	0	0	0	17	6.9	0	0	0	0	0	0
100	0	100	100	0	0	0	0	0	0	0	0	0	0	0	0	0	0	0	0	0	0	0	0	0	0	0
0	0	0	100	100	0	0	0	0	0	0	0	0	0	0	0	0	0	0	0	0	0	0	0	0	0	0
33.333	33	0	100	17	0	0	0	0	0	17	33	0	0	0	0	17	17	17	0	0	0	0	0	0	17	17
0	0	6.5	39	100	0	0	0	0	0	0	0	0	0	0	0	3.2	0	0	23	9.7	0	0	0	0	0	0
0	0	0	0	100	0	0	0	0	0	0	0	0	0	0	0	0	0	0	0	0	0	0	0	0	0	0
0	0	0	100	100	0	0	0	0	0	0	0	0	0	0	0	0	0	0	0	0	0	0	0	0	0	0
0	0	0	50	100	0	0	0	0	0	0	0	0	0	0	0	50	0	0	0	0	0	0	0	0	0	0
11.111	11	11	0	0	100	0	0	0	0	0	0	0	0	0	0	0	0	0	22	0	0	11	0	11	11	44
0	0	0	0	0	100	0	0	0	0	0	0	0	0	0	0	0	14	14	43	0	0	43	0	0	14	29
0	0	0	0	0	100	0	0	0	0	0	0	0	0	0	0	0	0	0	100	0	0	0	0	0	0	0
75	63	0	0	0	100	0	0	0	0	13	0	38	0	13	0	13	0	38	13	0	0	50	50	0	38	13
25	25	0	0	0	100	0	0	0	0	0	0	0	0	25	25	0	0	25	75	0	0	0	0	0	25	50
7.6923	23	0	0	0	100	7.7	0	0	7.7	7.7	0	31	0	15	7.7	7.7	0	7.7	15	0	0	23	31	7.7	15	7.7
34.146	37	2.4	0	0	100	0	0	0	4.9	15	2.4	20	2.4	2.4	9.8	4.9	0	22	15	0	0	44	17	4.9	22	17
0	0	67	0	0	0	100	0	0	0	0	0	0	0	11	0	0	11	11	0	0	0	0	0	0	0	0
100	0	0	0	0	0	100	0	0	0	0	0	0	0	0	100	0	0	0	100	0	0	0	0	0	0	0
0	0	0	0	0	0	100	0	0	0	0	0	0	0	0	0	0	33	67	0	0	0	0	33	0	33	0
100	0	0	0	0	0	100	0	0	0	0	0	0	0	0	0	0	0	0	0	0	0	0	0	0	0	0
50	0	0	0	0	50	100	0	0	0	0	0	50	0	0	0	0	0	50	0	0	0	0	50	0	0	0
0	0	0	0	0	0	100	0	100	0	0	0	0	0	0	100	0	0	100	0	0	0	0	0	0	0	0
0	0	0	0	0	0	0	100	0	0	0	0	0	0	0	0	0	100	0	0	0	0	0	0	0	0	0
0	0	0	0	0	0	0	0	100	0	0	0	0	0	0	0	0	100	0	0	0	0	0	0	0	0	0
0	0	0	0	0	0	0	0	100	0	0	0	0	0	0	0	0	0	50	0	0	0	0	0	0	0	0
0	0	0	0	0	0	100	0	100	0	0	0	0	0	0	100	0	0	100	0	0	0	0	0	0	0	0
0	0	0	0	0	0	0	0	0	100	0	0	67	0	0	0	0	0	0	33	0	0	33	0	33	0	0
0	0	0	0	0	25	0	0	0	100	25	0	25	0	0	0	0	0	25	0	0	0	25	0	0	0	0
60	60	0	0	0	40	0	0	0	100	40	0	0	0	0	0	0	0	60	20	0	0	0	20	0	40	20
0	0	0	0	0	0	0	0	0	0	100	0	0	0	0	0	0	0	0	0	0	0	0	0	0	0	0
28.571	57	0	0	0	14	0	0	0	0	100	0	29	0	0	14	0	0	43	29	14	0	0	14	0	14	14
0	31	0	0	0	7.7	0	0	0	7.7	100	0	7.7	0	0	15	7.7	7.7	46	7.7	0	0	23	15	0	0	0
46.154	31	0	7.7	0	46	0	0	0	15	100	7.7	7.7	0	0	15	7.7	7.7	62	15	0	0	15	15	0	0	7.7
50	50	0	0	0	0	0	0	0	0	0	100	0	0	50	0	50	0	50	0	50	0	0	0	0	0	0
0	0	0	40	0	20	0	0	0	0	20	100	20	0	0	0	0	40	20	20	20	0	0	0	0	40	0
25	75	0	0	0	0	0	0	0	0	0	0	100	0	0	0	0	50	25	0	0	0	0	0	0	0	0
0	0	0	0	0	0	0	0	0	0	0	0	100	0	100	0	0	100	0	0	0	0	0	0	0	0	0
100	100	0	0	0	0	0	0	0	0	0	0	100	0	100	0	0	0	0	0	0	0	0	0	0	0	100
38.462	46	0	0	0	23	0	0	0	15	15	0	100	0	0	0	0	31	38	7.7	7.7	0	15	7.7	7.7	7.7	7.7
0	100	0	0	0	0	0	0	0	0	0	0	100	0	0	0	0	0	0	0	0	0	0	0	0	0	0
14.286	38	0	0	0	19	4.8	0	0	4.8	4.8	0	100	0	19	4.8	14	14	29	14	4.8	0	9.5	4.8	9.5	4.8	29
34.375	41	0	0	0	25	0	0	0	0	3.1	3.1	100	0	25	6.3	25	9.4	16	3.1	3.1	0	9.4	13	0	6.3	22
0	0	0	0	0	100	0	0	0	0	0	0	0	100	0	0	0	0	0	0	0	0	0	0	0	0	0
28.102	3.3	13	0	0	0	0.4	0	0	0	0	0	0	0	100	1.1	4.4	2.2	0.4	1.8	0	0	0	0	0	0	0.4
18.182	18	0	0	0	0	0	0	0	0	0	0	9.1	0	100	0	27	9.1	0	9.1	0	0	0	0	0	0	0
17.647	24	5.9	0	0	0	0	0	0	0	0	0	5.9	0	100	0	35	12	5.9	0	0	0	0	0	0	5.9	12
0	58	0	0	0	8.3	0	0	0	0	0	0	0	0	100	0	25	0	0	25	0	0	0	8.3	0	0	0
63.636	36	0	0	0	9.1	0	0	0	0	0	0	0	0	100	27	9.1	0	9.1	18	0	0	0	9.1	0	9.1	9.1
5.2632	37	0	0	0	11	0	0	0	0	0	5.3	21	0	100	16	42	5.3	11	16	5.3	0	0	0	0	0	16
39.394	48	6.1	0	0	3	0	0	0	0	0	0	24	0	100	6.1	48	9.1	15	9.1	0	0	3	3	0	9.1	15
33.333	4.8	43	0	0	0	0	0	0	0	0	0	0	0	14	100	9.5	19	4.8	9.5	0	0	4.8	0	0	0	0
50	0	0	0	0	0	13	0	0	0	0	0	0	0	0	100	0	50	50	25	0	0	13	0	0	0	0
100	0	0	0	0	0	0	0	0	0	0	0	0	0	0	100	0	0	0	0	0	0	0	0	0	0	0
0	7.1	0	0	0	0	0	0	0	0	7.1	0	0	0	0	100	0	21	43	0	0	0	0	0	0	0	0
50	38	0	0	0	13	0	0	0	0	0	0	0	0	38	100	0	0	50	38	0	0	0	13	0	13	25
0	19	0	0	0	3.8	0	0	0	0	7.7	0	3.8	0	12	100	31	7.7	38	7.7	0	0	3.8	3.8	0	0	0
14.286	14	0	0	0	29	7.1	0	7.1	0	14	0	14	0	14	100	29	7.1	43	14	0	0	21	14	7.1	29	0
57.447	0	34	0	2.1	0	0	0	0	0	0	0	0	0	26	4.3	100	0	0	8.5	0	0	2.1	0	0	2.1	0
0	0	9.1	0	0	0	0	0	0	0	0	0	0	0	27	0	100	0	0	9.1	0	0	0	9.1	0	0	9.1
15.385	7.7	0	0	0	0	0	0	0	0	0	0	0	0	46	0	100	0	7.7	7.7	0	0	0	0	0	7.7	7.7
9.0909	73	0	0	0	9.1	0	0	0	0	0	0	0	0	27	0	100	0	0	18	9.1	0	9.1	0	0	0	0
33.333	0	0	0	0	0	0	0	0	0	0	0	0	0	11	0	100	0	11	22	0	0	0	22	0	11	22
13.636	55	0	0	0	4.5	0	0	0	0	4.5	4.5	14	0	36	36	100	0	14	23	4.5	0	14	0	0	0	4.5
53.846	67	10	2.6	2.6	5.1	0	0	0	0	2.6	0	21	0	41	10	100	0	10	13	5.1	0	5.1	5.1	0	18	10
8.4337	2.4	8.4	0	0	0	1.2	12	1.2	0	0	0	2.4	0	7.2	4.8	0	100	20	0	0	0	0	0	0	0	0
16.667	0	0	0	0	8.3	0	0	0	0	0	0	8.3	0	8.3	33	0	100	33	8.3	0	0	8.3	0	0	0	0
16.667	0	0	0	0	0	0	0	0	0	0	0	0	0	33	0	0	100	33	17	0	0	0	17	0	17	0
9.0909	18	0	0	0	0	9.1	0	0	0	0	0	36	0	0	27	0	100	82	0	0	0	0	0	0	0	0
7.1429	29	0	0	0	0	0	0	0	0	7.1	0	21	0	7.1	14	0	100	50	0	14	0	0	0	0	0	0
15.385	23	15	7.7	0	0	0	0	0	0	7.7	15	23	0	23	7.7	0	100	38	7.7	0	0	7.7	15	7.7	7.7	7.7
13.043	4.3	6.5	0	0	0	2.2	0	0	0	0	0	2.2	0	2.2	2.2	0	37	100	0	0	0	0	0	0	0	0
25	0	0	0	0	13	0	0	0	0	0	0	0	0	0	50	0	50	100	13	0	0	13	0	0	0	0
42.857	14	0	0	0	0	0	0	0	0	0	0	0	0	14	0	14	29	100	0	0	0	0	0	0	14	0
11.111	26	0	0	0	11	7.4	0	0	0	11	0	19	0	0	22	0	33	100	7.4	0	0	15	15	0	15	0
50	33	0	0	0	17	0	0	0	0	0	0	0	0	17	67	17	0	100	33	0	0	0	33	0	17	33
11.429	26	0	0	0	2.9	2.9	0	2.9	2.9	17	2.9	17	0	5.7	29	8.6	20	100	8.6	5.7	0	5.7	8.6	0	5.7	0
37.778	38	4.4	2.2	0	20	2.2	0	2.2	6.7	18	2.2	11	0	11	13	8.9	11	100	16	0	2.2	13	20	2.2	13	4.4
2.8369	0.4	3.5	1.8	2.5	0.7	0	0	0	0	0	0	0	0	1.8	0.7	1.4	0	0	100	2.1	0	0.4	2.5	0	0.7	3.9
18.919	0	0	0	0	8.1	2.7	0	0	0	0	0	0	0	2.7	5.4	2.7	2.7	2.7	100	0	0	2.7	16	0	11	24
6.4516	6.5	0	0	0	13	0	0	0	0	0	0	0	0	0	0	3.2	3.2	0	100	0	0	3.2	6.5	3.2	9.7	23
2.8571	14	0	0	0	2.9	0	0	0	2.9	5.7	0	2.9	0	8.6	0	5.7	0	5.7	100	11	0	2.9	11	0	17	0
5.5556	5.6	0	0	0	8.3	0	0	0	0	0	0	0	0	5.6	8.3	5.6	0	5.6	100	2.8	0	2.8	17	0	11	11
6.8182	18	0	0	0	4.5	0	0	0	0	2.3	0	6.8	0	6.8	4.5	11	0	6.8	100	6.8	0	4.5	11	0	9.1	4.5
12.698	13	0	0	0	9.5	0	0	0	1.6	3.2	1.6	1.6	0	4.8	3.2	7.9	1.6	11	100	6.3	1.6	6.3	24	1.6	16	21
33.333	0	33	17	25	0	0	0	0	0	0	0	0	0	0	0	0	0	0	50	100	0	0	0	0	0	0
0	0	0	0	0	0	0	0	0	0	0	0	0	0	0	0	0	0	0	0	100	0	0	0	0	0	0
0	0	0	0	0	0	0	0	0	0	0	0	0	0	0	0	0	0	0	0	100	0	0	0	0	0	100
20	80	0	0	0	0	0	0	0	0	20	0	20	0	0	0	20	0	0	80	100	0	0	0	0	0	0
50	50	0	0	0	0	0	0	0	0	0	0	0	0	0	0	0	0	0	50	100	0	0	0	0	0	0
23.077	62	0	0	0	0	0	0	0	0	0	7.7	7.7	0	7.7	0	7.7	15	15	23	100	0	0	7.7	0	7.7	15
57.143	57	0	0	0	0	0	0	0	0	0	14	14	0	0	0	29	0	0	57	100	0	0	14	0	14	0
0	0	0	0	0	0	0	0	0	0	0	0	0	0	0	0	0	0	0	0	0	100	0	0	0	0	0
0	0	0	0	0	0	0	0	0	0	0	0	0	0	0	0	0	0	0	0	0	100	0	0	0	0	0
0	0	0	0	0	0	0	0	0	0	0	0	0	0	0	0	0	0	0	0	0	100	0	0	0	0	0
0	0	0	0	0	0	0	0	0	0	0	0	0	0	0	0	0	0	0	0	0	100	0	0	0	0	0
0	0	0	0	0	0	0	0	0	0	0	0	0	0	0	0	0	0	100	100	0	100	100	0	0	0	0
20	20	80	0	0	20	0	0	0	0	0	0	0	0	0	20	20	0	0	20	0	0	100	0	20	20	20
20	0	0	0	0	60	0	0	0	0	0	0	0	0	0	20	0	20	20	20	0	0	100	20	0	20	0
0	0	0	0	0	0	0	0	0	0	0	0	0	0	0	0	0	0	0	100	0	0	100	0	0	0	100
42.857	43	0	0	0	57	0	0	0	14	0	0	29	0	0	0	14	0	57	14	0	0	100	57	14	29	0
0	0	0	0	0	0	0	0	0	0	0	0	0	0	0	0	0	0	0	100	0	0	100	100	0	0	100
11.111	33	0	0	0	33	0	0	0	11	33	0	22	0	0	11	33	0	22	22	0	0	100	44	0	11	0
29.63	37	0	0	0	67	0	0	0	0	7.4	0	11	0	3.7	11	7.4	3.7	22	15	0	3.7	100	15	7.4	19	19
0	0	22	0	0	0	0	0	0	0	0	0	0	0	0	0	0	0	0	78	0	0	0	100	0	0	22
20	0	0	0	0	0	0	0	0	0	0	0	0	0	0	0	10	0	0	60	0	0	10	100	0	20	40
25	25	0	0	0	0	0	0	0	0	0	0	0	0	0	0	0	25	0	50	0	0	0	100	0	50	25
33.333	33	0	0	0	44	11	0	0	0	11	0	11	0	11	0	0	0	44	44	0	0	44	100	0	67	11
20	0	0	0	0	0	0	0	0	0	0	0	0	0	10	10	20	0	20	60	0	0	10	100	0	40	20
21.429	14	0	0	0	29	7.1	0	0	0	14	0	7.1	0	0	7.1	0	0	21	36	7.1	0	29	100	0	43	0
27.027	24	2.7	0	0	19	0	0	0	2.7	5.4	0	11	0	2.7	5.4	5.4	5.4	24	41	2.7	0	11	100	5.4	30	35
0	0	50	0	0	50	0	0	0	0	0	0	0	0	0	0	0	0	0	0	0	0	50	0	100	0	50
0	0	0	0	0	0	0	0	0	0	0	0	0	0	0	0	0	0	0	100	0	0	0	0	100	0	0
0	0	0	0	0	0	0	0	0	100	0	0	100	0	0	0	0	0	0	0	0	0	100	0	100	0	0
0	50	0	0	0	50	0	0	0	0	0	0	100	0	0	0	0	0	0	0	0	0	0	0	100	0	0
20	20	0	0	0	40	0	0	0	0	0	0	0	0	0	20	0	20	20	20	0	0	40	40	100	0	20
33.333	33	33	0	0	33	0	0	0	0	0	0	0	0	0	0	33	0	0	67	0	0	33	0	0	100	33
33.333	0	0	0	0	17	0	0	0	0	0	0	0	0	0	0	0	0	0	67	0	0	17	33	0	100	33
33.333	17	17	0	0	0	0	0	0	0	0	0	0	0	17	0	17	17	17	50	0	0	0	33	0	100	33
28.571	36	0	0	0	21	7.1	0	0	0	7.1	0	7.1	0	0	0	0	0	29	43	0	0	14	43	0	100	7.1
28.571	14	0	0	0	14	0	0	0	0	0	0	0	0	14	14	14	0	14	57	0	0	0	57	0	100	14
27.273	27	0	0	0	18	0	0	0	0	0	0	9.1	0	0	0	0	0	18	36	9.1	0	9.1	55	0	100	9.1
36.842	34	11	2.6	0	24	0	0	0	5.3	0	5.3	5.3	0	7.9	11	18	2.6	16	26	2.6	0	13	29	0	100	13
5.8824	5.9	12	0	0	24	0	0	0	0	0	0	0	0	5.9	0	0	0	0	65	0	0	5.9	12	5.9	5.9	100
23.077	0	0	0	0	15	0	0	0	0	0	0	0	0	0	0	7.7	0	0	69	0	0	0	31	0	15	100
25	25	17	0	0	0	0	0	0	0	0	0	8.3	0	17	0	8.3	0	0	58	8.3	0	8.3	8.3	0	17	100
100	100	0	0	0	100	0	0	0	0	100	0	100	0	0	0	0	0	0	0	0	0	0	100	0	100	100
28.571	14	0	0	0	29	0	0	0	0	0	0	0	0	14	29	29	0	29	57	0	0	14	29	0	14	100
10	30	0	0	0	10	0	0	0	0	0	0	60	0	30	0	10	0	0	20	20	0	0	0	0	10	100
17.949	26	0	2.6	0	18	0	0	0	2.6	2.6	0	18	0	13	0	10	2.6	5.1	33	0	0	13	33	2.6	13	100
